# Supplementary material for: Compositional variation of the human fecal microbiome in relation to azo-reducing activity: a pilot study
Source: Gut Pathog. 2021 Oct 8;13:58. doi: 10.1186/s13099-021-00454-0 (PMC8499468; doi:10.1186/s13099-021-00454-0)
Supplement: Supplementary file 3 — Additional file 3. An Excel file with multiple sheets, representing relative abundance ofdifferent taxa (phyla, classes, order, family, genera). [file 13099_2021_454_MOESM3_ESM.xlsx]

## Sheet: phyla
# Constructed from biom file
AzoR Grade	Grade Zero							Grade One			Grade Two
#OTU ID	S3	S4	S5	S9	S12	S15		S10	S14		S1	S2	S6	S7	S8	S11	S13	S16
Unassigned;Other	0.00516174	0.014607	0.0107354	0.0255233	0.0106175	0.0162223		0.0176947	0.0127809		0.0530179	0.0144368	0.0134955	0.0130187	0.0223637	0.0179912	0.0181027	0.0114669	0.0173273
k__Bacteria;p__Actinobacteria	0.000406867	0.00555749	0.00341512	0.00849838	0.0536391	0.000227593		0.00136604	0.00144022		0.000117899	0.000243116	0.00822124	0.0294455	0.0199073	0.0234054	0.00451614	0.0222128
k__Bacteria;p__Bacteroidetes	0.62768	0.428521	0.660529	0.498646	0.484062	0.589599		0.584718	0.532018		0.520223	0.452303	0.477357	0.477122	0.426768	0.403276	0.419568	0.446207
k__Bacteria;p__Cyanobacteria	0.000279341	0.000142003	5.93934e-05	0.0608788	0.000229816	0		0	0		0	0	3.16202e-05	0	2.13598e-05	1.49016e-05	1.27215e-05	0
k__Bacteria;p__Firmicutes	0.334013	0.455876	0.299395	0.347302	0.437289	0.291503		0.323098	0.430734		0.404572	0.391939	0.471305	0.437933	0.479897	0.50561	0.547152	0.505656
k__Bacteria;p__Fusobacteria	0	0	0	1.12561e-05	0	6.32203e-06		5.84687e-05	1.64597e-05		0	0	1.89721e-05	2.89305e-05	0	0	0	0
k__Bacteria;p__Lentisphaerae	6.07264e-06	0	0	0.000793557	0	0		0	0.000238665		0	0	1.26481e-05	4.62888e-05	0.000156638	0.000461949	0	0
k__Bacteria;p__Proteobacteria	0.03244	0.0951616	0.0246557	0.0556278	0.0141624	0.101759		0.0730539	0.022772		0.0220693	0.141072	0.0295522	0.0418566	0.0502666	0.0491106	0.0106479	0.0144574
k__Bacteria;p__Synergistetes	6.07264e-06	0	0	0.000754161	0	0		0	0		0	0	0	0	4.98394e-05	2.4836e-05	0	0
k__Bacteria;p__TM7	0	5.80923e-05	0	5.62806e-06	0	6.32203e-06		1.06307e-05	0		0	0	6.32403e-06	2.31444e-05	7.11992e-05	9.93438e-06	0	0
k__Bacteria;p__Tenericutes	6.07264e-06	0	0.00112848	0.000360196	0	0		0	0		0	0	0	0	0.000498394	0	0	0
k__Bacteria;p__Verrucomicrobia	0	7.74563e-05	8.1666e-05	0.00159837	0	0.000676457		0	0		0	7.15047e-06	0	0.000526535	0	9.43766e-05	0	0
Firmicutes:Bacteriodetes	0.532139	1.06384	0.453265	0.69649	0.903373	0.494408		0.55257	0.809622		0.777688	0.86654	0.987322	0.917863	1.12449	1.25376	1.30408	1.13323
major phyla	0.994541	0.985115	0.987995	0.910075	0.989153	0.983089		0.982236	0.986964		0.946982	0.985556	0.986435	0.986356	0.976839	0.981403	0.981885	0.988533	0.978322
firm + bacter	0.961694	0.884396	0.959924	0.845949	0.921351	0.881102		0.907816	0.962752		0.924795	0.844241	0.948662	0.915054	0.906665	0.908887	0.966721	0.951863	0.918242

## Sheet: class
# Constructed from biom file
AzoR grade	Grade Zero							Grade One			Grade Two
#OTU ID	S3	S4	S5	S9	S12	S15		S10	S14		S1	S2	S6	S7	S8	S11	S13	S16
Unassigned;Other;Other	0.00516174	0.014607	0.0107354	0.0255233	0.0106175	0.0162223		0.0176947	0.0127809		0.0530179	0.0144368	0.0134955	0.0130187	0.0223637	0.0179912	0.0181027	0.0114669
k__Bacteria;p__Actinobacteria;c__Actinobacteria	0.00032185	0.00504112	0.00322952	0.00726583	0.0530531	2.52881e-05		0.001281	6.58387e-05		9.57932e-05	7.86551e-05	0.005211	0.0228493	0.0177784	0.0199929	0.000826898	0.000289855
k__Bacteria;p__Actinobacteria;c__Coriobacteriia	8.5017e-05	0.000516376	0.000185605	0.00123255	0.000586032	0.000202305		8.50453e-05	0.00137438		2.21061e-05	0.000164461	0.00301024	0.00659615	0.00212886	0.00341246	0.00368924	0.0219229
k__Bacteria;p__Bacteroidetes;c__Bacteroidia	0.627674	0.428521	0.660522	0.498646	0.484062	0.589599		0.584718	0.532018		0.520223	0.452303	0.477357	0.477122	0.426768	0.403276	0.419568	0.446207
k__Bacteria;p__Bacteroidetes;c__Flavobacteriia	6.07264e-06	0	7.42418e-06	0	0	0		0	0		0	0	0	0	0	0	0	0
k__Bacteria;p__Cyanobacteria;c__4C0d-2	0.000279341	0	0	0.0608788	0	0		0	0		0	0	6.32403e-06	0	7.11992e-06	9.93438e-06	0	0
k__Bacteria;p__Cyanobacteria;c__Chloroplast	0	0.000142003	5.93934e-05	0	0.000229816	0		0	0		0	0	2.52961e-05	0	1.42398e-05	4.96719e-06	1.27215e-05	0
k__Bacteria;p__Firmicutes;Other	0	0	0	0	0	0		0	0		1.47374e-05	0	0	0	0	9.93438e-06	0	0
k__Bacteria;p__Firmicutes;c__Bacilli	0.000704426	0.00979823	0.00705297	0.000213866	0.0018098	0.00153625		0.00210487	0.00053494		0.00629288	0.00153735	0.00359837	0.0165772	0.0111854	0.0178968	0.000400728	0.00134323
k__Bacteria;p__Firmicutes;c__Clostridia	0.326398	0.444845	0.290738	0.336817	0.42662	0.287867		0.319053	0.422808		0.397859	0.390037	0.407887	0.416709	0.462467	0.473582	0.545219	0.493807
k__Bacteria;p__Firmicutes;c__Erysipelotrichi	0.00691067	0.00123285	0.00160362	0.0102712	0.00885942	0.00209891		0.0019401	0.0073904		0.000405279	0.000364674	0.059819	0.00464624	0.00624417	0.0141217	0.00153294	0.0105055
k__Bacteria;p__Fusobacteria;c__Fusobacteriia	0	0	0	1.12561e-05	0	6.32203e-06		5.84687e-05	1.64597e-05		0	0	1.89721e-05	2.89305e-05	0	0	0	0
k__Bacteria;p__Lentisphaerae;c__[Lentisphaeria]	6.07264e-06	0	0	0.000793557	0	0		0	0.000238665		0	0	1.26481e-05	4.62888e-05	0.000156638	0.000461949	0	0
k__Bacteria;p__Proteobacteria;c__Alphaproteobacteria	7.89443e-05	0.000174277	2.22725e-05	0.00596012	0.000902029	2.52881e-05		0	2.46895e-05		0	7.15047e-06	1.89721e-05	0	0.000491275	4.96719e-06	0	1.41393e-05
k__Bacteria;p__Proteobacteria;c__Betaproteobacteria	0.0266893	0.068665	0.0238093	0.0414394	0.00222922	0.0393799		0.0147447	0.0221218		0.0129395	0.0200356	0.0209642	0.00717476	0.0111925	7.45079e-05	0.00980829	0.0117427
k__Bacteria;p__Proteobacteria;c__Deltaproteobacteria	0.00507066	0.000929476	0.000193029	0.00312358	0.000109163	0		0.000249821	0.000123448		7.36871e-06	3.57523e-05	0.0016316	0.000601754	0.00239941	0.00368069	3.18038e-05	0
k__Bacteria;p__Proteobacteria;c__Epsilonproteobacteria	3.64358e-05	2.58188e-05	0	0	0	0		2.12613e-05	0		0	0	0	2.89305e-05	5.69594e-05	0	6.36076e-06	0
k__Bacteria;p__Proteobacteria;c__Gammaproteobacteria	0.000564756	0.0253669	0.000631055	0.00510465	0.010922	0.0623542		0.0580381	0.00050202		0.00912246	0.120993	0.00693746	0.0340512	0.0361265	0.0453505	0.000801455	0.0027006
k__Bacteria;p__Synergistetes;c__Synergistia	6.07264e-06	0	0	0.000754161	0	0		0	0		0	0	0	0	4.98394e-05	2.4836e-05	0	0
k__Bacteria;p__TM7;c__TM7-3	0	5.80923e-05	0	5.62806e-06	0	6.32203e-06		1.06307e-05	0		0	0	6.32403e-06	2.31444e-05	7.11992e-05	9.93438e-06	0	0
k__Bacteria;p__Tenericutes;c__Mollicutes	6.07264e-06	0	0.00112848	0.000360196	0	0		0	0		0	0	0	0	0.000498394	0	0	0
k__Bacteria;p__Verrucomicrobia;c__Opitutae	0	0	0	0	0	0		0	0		0	0	0	0	0	9.43766e-05	0	0
k__Bacteria;p__Verrucomicrobia;c__Verrucomicrobiae	0	7.74563e-05	8.1666e-05	0.00159837	0	0.000676457		0	0		0	7.15047e-06	0	0.000526535	0	0	0	0

## Sheet: order
# Constructed from biom file
AzoR Grade	Grade Zero							Grade One			Grade Two
#OTU ID	S3	S4	S5	S9	S12	S15		S10	S14		S1	S2	S6	S7	S8	S11	S13	S16
Unassigned;Other;Other;Other	0.00516174	0.014607	0.0107354	0.0255233	0.0106175	0.0162223		0.0176947	0.0127809		0.0530179	0.0144368	0.0134955	0.0130187	0.0223637	0.0179912	0.0181027	0.0114669
k__Bacteria;p__Actinobacteria;c__Actinobacteria;o__Actinomycetales	3.03632e-05	3.22735e-05	1.48484e-05	3.93964e-05	1.14908e-05	1.26441e-05		6.3784e-05	2.46895e-05		0	2.86019e-05	5.05922e-05	0.000179369	0.000106799	0.000114245	2.5443e-05	3.53482e-05
k__Bacteria;p__Actinobacteria;c__Actinobacteria;o__Bifidobacteriales	0.000291487	0.00500884	0.00321467	0.00722643	0.0530416	1.26441e-05		0.00121721	4.11492e-05		9.57932e-05	5.00533e-05	0.00516041	0.0226699	0.0176716	0.0198787	0.000801455	0.000254507
k__Bacteria;p__Actinobacteria;c__Coriobacteriia;o__Coriobacteriales	8.5017e-05	0.000516376	0.000185605	0.00123255	0.000586032	0.000202305		8.50453e-05	0.00137438		2.21061e-05	0.000164461	0.00301024	0.00659615	0.00212886	0.00341246	0.00368924	0.0219229
k__Bacteria;p__Bacteroidetes;c__Bacteroidia;o__Bacteroidales	0.627674	0.428521	0.660522	0.498646	0.484062	0.589599		0.584718	0.532018		0.520223	0.452303	0.477357	0.477122	0.426768	0.403276	0.419568	0.446207
k__Bacteria;p__Bacteroidetes;c__Flavobacteriia;o__Flavobacteriales	6.07264e-06	0	7.42418e-06	0	0	0		0	0		0	0	0	0	0	0	0	0
k__Bacteria;p__Cyanobacteria;c__4C0d-2;o__YS2	0.000279341	0	0	0.0608788	0	0		0	0		0	0	6.32403e-06	0	7.11992e-06	9.93438e-06	0	0
k__Bacteria;p__Cyanobacteria;c__Chloroplast;o__Streptophyta	0	0.000142003	5.93934e-05	0	0.000229816	0		0	0		0	0	2.52961e-05	0	1.42398e-05	4.96719e-06	1.27215e-05	0
k__Bacteria;p__Firmicutes;Other;Other	0	0	0	0	0	0		0	0		1.47374e-05	0	0	0	0	9.93438e-06	0	0
k__Bacteria;p__Firmicutes;c__Bacilli;o__Bacillales	0.000297559	4.51829e-05	1.48484e-05	5.62806e-06	3.44725e-05	0.00137188		2.65767e-05	0.000123448		2.94748e-05	4.29028e-05	1.89721e-05	1.15722e-05	0	6.95407e-05	5.08861e-05	0.000106045
k__Bacteria;p__Firmicutes;c__Bacilli;o__Gemellales	1.82179e-05	6.45469e-06	2.22725e-05	1.12561e-05	2.29816e-05	0		2.65767e-05	8.22984e-06		7.36871e-06	0	6.32403e-06	0	0	9.93438e-06	0	2.12089e-05
k__Bacteria;p__Firmicutes;c__Bacilli;o__Lactobacillales	0.000382576	0.00974659	0.00692676	0.000185726	0.00175235	0.000126441		0.00182316	0.000403262		0.00618971	0.00138004	0.00340233	0.0161085	0.0108579	0.0177776	0.000343481	0.00116649
k__Bacteria;p__Firmicutes;c__Bacilli;o__Turicibacterales	6.07264e-06	0	8.90902e-05	1.12561e-05	0	3.79322e-05		0.000228559	0		6.63184e-05	0.000114407	0.000170749	0.000457102	0.000327516	3.97375e-05	6.36076e-06	4.94875e-05
k__Bacteria;p__Firmicutes;c__Clostridia;o__Clostridiales	0.326398	0.444845	0.290738	0.336817	0.42662	0.287867		0.319053	0.422808		0.397859	0.390037	0.407887	0.416709	0.462467	0.473552	0.545219	0.493807
k__Bacteria;p__Firmicutes;c__Clostridia;o__SHA-98	0	0	0	0	0	0		0	0		0	0	0	0	0	2.98032e-05	0	0
k__Bacteria;p__Firmicutes;c__Erysipelotrichi;o__Erysipelotrichales	0.00691067	0.00123285	0.00160362	0.0102712	0.00885942	0.00209891		0.0019401	0.0073904		0.000405279	0.000364674	0.059819	0.00464624	0.00624417	0.0141217	0.00153294	0.0105055
k__Bacteria;p__Fusobacteria;c__Fusobacteriia;o__Fusobacteriales	0	0	0	1.12561e-05	0	6.32203e-06		5.84687e-05	1.64597e-05		0	0	1.89721e-05	2.89305e-05	0	0	0	0
k__Bacteria;p__Lentisphaerae;c__[Lentisphaeria];o__Victivallales	6.07264e-06	0	0	0.000793557	0	0		0	0.000238665		0	0	1.26481e-05	4.62888e-05	0.000156638	0.000461949	0	0
k__Bacteria;p__Proteobacteria;c__Alphaproteobacteria;o__Caulobacterales	0	0	0	0	0	1.89661e-05		0	8.22984e-06		0	0	6.32403e-06	0	1.42398e-05	0	0	7.06964e-06
k__Bacteria;p__Proteobacteria;c__Alphaproteobacteria;o__RF32	2.42906e-05	0.000167822	0	0.00596012	0.000861811	0		0	8.22984e-06		0	0	0	0	0.000477035	0	0	0
k__Bacteria;p__Proteobacteria;c__Alphaproteobacteria;o__Rhizobiales	0	0	0	0	0	6.32203e-06		0	0		0	0	1.26481e-05	0	0	0	0	7.06964e-06
k__Bacteria;p__Proteobacteria;c__Alphaproteobacteria;o__Rhodobacterales	1.21453e-05	0	0	0	0	0		0	8.22984e-06		0	0	0	0	0	0	0	0
k__Bacteria;p__Proteobacteria;c__Alphaproteobacteria;o__Rickettsiales	0	6.45469e-06	2.22725e-05	0	4.02179e-05	0		0	0		0	0	0	0	0	0	0	0
k__Bacteria;p__Proteobacteria;c__Alphaproteobacteria;o__Sphingomonadales	4.25085e-05	0	0	0	0	0		0	0		0	7.15047e-06	0	0	0	4.96719e-06	0	0
k__Bacteria;p__Proteobacteria;c__Betaproteobacteria;Other	0	0	0	1.12561e-05	0	3.16102e-05		0	0		0	2.86019e-05	0	0	0	0	0	0
k__Bacteria;p__Proteobacteria;c__Betaproteobacteria;o__	0	1.93641e-05	0	0	0	0		0	1.64597e-05		0	5.00533e-05	0	0	0	0	0	0
k__Bacteria;p__Proteobacteria;c__Betaproteobacteria;o__Burkholderiales	0.0266771	0.0686392	0.0238019	0.0414113	0.00222922	0.039342		0.0147394	0.0221054		0.0129321	0.019957	0.0209642	0.00717476	0.0111925	7.45079e-05	0.00980829	0.0117427
k__Bacteria;p__Proteobacteria;c__Betaproteobacteria;o__Neisseriales	6.07264e-06	0	0	5.62806e-06	0	6.32203e-06		5.31533e-06	0		7.36871e-06	0	0	0	0	0	0	0
k__Bacteria;p__Proteobacteria;c__Betaproteobacteria;o__Rhodocyclales	6.07264e-06	6.45469e-06	7.42418e-06	1.12561e-05	0	0		0	0		0	0	0	0	0	0	0	0
k__Bacteria;p__Proteobacteria;c__Deltaproteobacteria;o__Desulfovibrionales	0.00507066	0.000929476	0.000193029	0.00312358	0.000109163	0		0.000249821	0.000123448		7.36871e-06	3.57523e-05	0.0016316	0.000601754	0.00239941	0.00368069	3.18038e-05	0
k__Bacteria;p__Proteobacteria;c__Epsilonproteobacteria;o__Campylobacterales	3.64358e-05	2.58188e-05	0	0	0	0		2.12613e-05	0		0	0	0	2.89305e-05	5.69594e-05	0	6.36076e-06	0
k__Bacteria;p__Proteobacteria;c__Gammaproteobacteria;Other	0	0	0	0	0	0		0	0		2.94748e-05	0	0	0	2.13598e-05	0	0	0
k__Bacteria;p__Proteobacteria;c__Gammaproteobacteria;o__Enterobacteriales	0.000218615	0.0208551	0.00031924	0.00504837	0.00027578	0.0623036		0.0575172	0.000419722		0.0077003	0.120585	0.00440785	0.0339875	0.03592	0.0444713	0.000642436	0.00249558
k__Bacteria;p__Proteobacteria;c__Gammaproteobacteria;o__Pasteurellales	0.000333995	0.00451183	0.000289543	5.62806e-05	0.000459633	1.26441e-05		0.000520903	3.29194e-05		0.00138532	0.000407577	0.00252329	5.7861e-05	0.000185118	0.000854357	0	0.000176741
k__Bacteria;p__Proteobacteria;c__Gammaproteobacteria;o__Pseudomonadales	1.21453e-05	0	2.22725e-05	0	0.0101866	3.16102e-05		0	4.11492e-05		7.36871e-06	0	6.32403e-06	5.7861e-06	0	1.98688e-05	0.000152658	2.12089e-05
k__Bacteria;p__Proteobacteria;c__Gammaproteobacteria;o__Xanthomonadales	0	0	0	0	0	6.32203e-06		0	8.22984e-06		0	0	0	0	0	4.96719e-06	6.36076e-06	7.06964e-06
k__Bacteria;p__Synergistetes;c__Synergistia;o__Synergistales	6.07264e-06	0	0	0.000754161	0	0		0	0		0	0	0	0	4.98394e-05	2.4836e-05	0	0
k__Bacteria;p__TM7;c__TM7-3;o__	0	5.16376e-05	0	5.62806e-06	0	6.32203e-06		1.06307e-05	0		0	0	6.32403e-06	1.73583e-05	3.55996e-05	4.96719e-06	0	0
k__Bacteria;p__TM7;c__TM7-3;o__CW040	0	6.45469e-06	0	0	0	0		0	0		0	0	0	5.7861e-06	3.55996e-05	4.96719e-06	0	0
k__Bacteria;p__Tenericutes;c__Mollicutes;o__Anaeroplasmatales	0	0	0.000712721	0	0	0		0	0		0	0	0	0	0	0	0	0
k__Bacteria;p__Tenericutes;c__Mollicutes;o__RF39	6.07264e-06	0	0.000415754	0.000360196	0	0		0	0		0	0	0	0	0.000498394	0	0	0
k__Bacteria;p__Verrucomicrobia;c__Opitutae;o__[Cerasicoccales]	0	0	0	0	0	0		0	0		0	0	0	0	0	9.43766e-05	0	0
k__Bacteria;p__Verrucomicrobia;c__Verrucomicrobiae;o__Verrucomicrobiales	0	7.74563e-05	8.1666e-05	0.00159837	0	0.000676457		0	0		0	7.15047e-06	0	0.000526535	0	0	0	0

## Sheet: family
# Constructed from biom file
AzoR Grade	Grade Zero							Grade One			Grade Two
#OTU ID	S3	S4	S5	S9	S12	S15		S10	S14		S1	S2	S6	S7	S8	S11	S13	S16
Unassigned;Other;Other;Other;Other	0.00516174	0.014607	0.0107354	0.0255233	0.0106175	0.0162223		0.0176947	0.0127809		0.0530179	0.0144368	0.0134955	0.0130187	0.0223637	0.0179912	0.0181027	0.0114669
k__Bacteria;p__Actinobacteria;c__Actinobacteria;o__Actinomycetales;f__Actinomycetaceae	1.82179e-05	2.58188e-05	1.48484e-05	3.37684e-05	0	6.32203e-06		6.3784e-05	8.22984e-06		0	2.14514e-05	2.52961e-05	0.000173583	0.000106799	9.43766e-05	1.27215e-05	3.53482e-05
k__Bacteria;p__Actinobacteria;c__Actinobacteria;o__Actinomycetales;f__Corynebacteriaceae	0	0	0	0	0	0		0	1.64597e-05		0	0	0	5.7861e-06	0	9.93438e-06	0	0
k__Bacteria;p__Actinobacteria;c__Actinobacteria;o__Actinomycetales;f__Micrococcaceae	0	6.45469e-06	0	5.62806e-06	1.14908e-05	0		0	0		0	0	2.52961e-05	0	0	9.93438e-06	1.27215e-05	0
k__Bacteria;p__Actinobacteria;c__Actinobacteria;o__Actinomycetales;f__Propionibacteriaceae	1.21453e-05	0	0	0	0	6.32203e-06		0	0		0	7.15047e-06	0	0	0	0	0	0
k__Bacteria;p__Actinobacteria;c__Actinobacteria;o__Bifidobacteriales;f__Bifidobacteriaceae	0.000291487	0.00500884	0.00321467	0.00722643	0.0530416	1.26441e-05		0.00121721	4.11492e-05		9.57932e-05	5.00533e-05	0.00516041	0.0226699	0.0176716	0.0198787	0.000801455	0.000254507
k__Bacteria;p__Actinobacteria;c__Coriobacteriia;o__Coriobacteriales;f__Coriobacteriaceae	8.5017e-05	0.000516376	0.000185605	0.00123255	0.000586032	0.000202305		8.50453e-05	0.00137438		2.21061e-05	0.000164461	0.00301024	0.00659615	0.00212886	0.00341246	0.00368924	0.0219229
k__Bacteria;p__Bacteroidetes;c__Bacteroidia;o__Bacteroidales;Other	9.10896e-05	3.22735e-05	0.000356361	0.000804813	2.29816e-05	0		0.000871714	0.000329194		0.000191586	3.57523e-05	5.05922e-05	7.52193e-05	0.000220718	0.000417244	0.000108133	2.82785e-05
k__Bacteria;p__Bacteroidetes;c__Bacteroidia;o__Bacteroidales;f__	0	0	0	0	0	0		1.5946e-05	0		0	0	0	0	0	0	0	0
k__Bacteria;p__Bacteroidetes;c__Bacteroidia;o__Bacteroidales;f__Bacteroidaceae	0.511213	0.355989	0.484161	0.349463	0.397594	0.56158		0.390204	0.460962		0.438291	0.352725	0.170654	0.352211	0.318396	0.276057	0.331383	0.200636
k__Bacteria;p__Bacteroidetes;c__Bacteroidia;o__Bacteroidales;f__Porphyromonadaceae	0.0375411	0.0515278	0.0454954	0.0576483	0.00767587	0.0272353		0.0249608	0.014715		0.0274853	0.091147	0.00758884	0.0458548	0.0106229	0.0399412	0.0182745	0.0378296
k__Bacteria;p__Bacteroidetes;c__Bacteroidia;o__Bacteroidales;f__Prevotellaceae	0.000279341	0.00031628	0.0015962	6.75368e-05	6.89449e-05	0.000556339		0.000191352	0.00334955		2.94748e-05	0.00185912	0.232623	8.67915e-05	0.000711992	0.00244386	0.0237829	0.193687
k__Bacteria;p__Bacteroidetes;c__Bacteroidia;o__Bacteroidales;f__Rikenellaceae	0.0495163	0.00905594	0.0347006	0.0538043	0.00216027	6.32203e-05		0.0960481	0.0240311		0.0413016	0.00346083	0.0402904	0.0695836	0.045539	0.0734896	0.0155711	0.00670908
k__Bacteria;p__Bacteroidetes;c__Bacteroidia;o__Bacteroidales;f__S24-7	0.000133598	6.45469e-06	0	0	5.74541e-06	6.32203e-06		0	0		1.47374e-05	6.43542e-05	0.0207997	0	0.000192238	0	0	0
k__Bacteria;p__Bacteroidetes;c__Bacteroidia;o__Bacteroidales;f__[Barnesiellaceae]	0.0201551	0.00394382	0.0672557	0.0251856	0.0532542	0.000126441		0.0527759	0.00894584		0.00522441	0.000178762	0.00221341	1.15722e-05	0.0352792	7.45079e-05	0.0209841	0.00378226
k__Bacteria;p__Bacteroidetes;c__Bacteroidia;o__Bacteroidales;f__[Odoribacteraceae]	0.0087446	0.00121994	0.0269572	0.0116726	0.0232804	3.16102e-05		0.0196508	0.0183937		0.00768556	0.00283159	0.00313672	0.00929826	0.0158062	0.0108533	0.00946481	0.00353482
k__Bacteria;p__Bacteroidetes;c__Bacteroidia;o__Bacteroidales;f__[Paraprevotellaceae]	0	0.00642888	0	0	0	0		0	0.00129209		0	0	0	0	0	0	0	0
k__Bacteria;p__Bacteroidetes;c__Flavobacteriia;o__Flavobacteriales;f__[Weeksellaceae]	6.07264e-06	0	7.42418e-06	0	0	0		0	0		0	0	0	0	0	0	0	0
k__Bacteria;p__Cyanobacteria;c__4C0d-2;o__YS2;f__	0.000279341	0	0	0.0608788	0	0		0	0		0	0	6.32403e-06	0	7.11992e-06	9.93438e-06	0	0
k__Bacteria;p__Cyanobacteria;c__Chloroplast;o__Streptophyta;f__	0	0.000142003	5.93934e-05	0	0.000229816	0		0	0		0	0	2.52961e-05	0	1.42398e-05	4.96719e-06	1.27215e-05	0
k__Bacteria;p__Firmicutes;Other;Other;Other	0	0	0	0	0	0		0	0		1.47374e-05	0	0	0	0	9.93438e-06	0	0
k__Bacteria;p__Firmicutes;c__Bacilli;o__Bacillales;Other	6.07264e-06	6.45469e-06	0	0	0	6.32203e-06		0	0		0	0	0	0	0	0	6.36076e-06	0
k__Bacteria;p__Firmicutes;c__Bacilli;o__Bacillales;f__Bacillaceae	0.00023076	6.45469e-06	0	0	0	0.0013213		5.31533e-06	1.64597e-05		0	1.43009e-05	0	5.7861e-06	0	4.47047e-05	1.90823e-05	0
k__Bacteria;p__Firmicutes;c__Bacilli;o__Bacillales;f__Planococcaceae	0	0	0	0	0	0		0	0		0	0	1.26481e-05	0	0	0	0	0
k__Bacteria;p__Firmicutes;c__Bacilli;o__Bacillales;f__Staphylococcaceae	6.07264e-05	3.22735e-05	1.48484e-05	5.62806e-06	3.44725e-05	4.42542e-05		2.12613e-05	0.000106988		2.94748e-05	2.86019e-05	6.32403e-06	5.7861e-06	0	2.4836e-05	2.5443e-05	0.000106045
k__Bacteria;p__Firmicutes;c__Bacilli;o__Gemellales;f__Gemellaceae	1.82179e-05	6.45469e-06	2.22725e-05	1.12561e-05	2.29816e-05	0		2.65767e-05	8.22984e-06		7.36871e-06	0	6.32403e-06	0	0	9.93438e-06	0	2.12089e-05
k__Bacteria;p__Firmicutes;c__Bacilli;o__Lactobacillales;Other	0	0	0	0	0	0		0	0		0	0	0	5.7861e-06	0	7.94751e-05	0	0
k__Bacteria;p__Firmicutes;c__Bacilli;o__Lactobacillales;f__	0	0	0	0	5.74541e-06	0		0	0		0	0	0	5.7861e-06	7.11992e-06	5.96063e-05	0	0
k__Bacteria;p__Firmicutes;c__Bacilli;o__Lactobacillales;f__Aerococcaceae	0	6.45469e-06	0	0	0	6.32203e-06		2.12613e-05	0		0	7.15047e-06	0	0	0	1.98688e-05	0	7.06964e-06
k__Bacteria;p__Firmicutes;c__Bacilli;o__Lactobacillales;f__Carnobacteriaceae	6.07264e-06	1.93641e-05	2.96967e-05	5.62806e-06	4.59633e-05	1.26441e-05		2.12613e-05	3.29194e-05		4.42122e-05	2.86019e-05	6.32403e-06	5.7861e-06	7.11992e-06	1.98688e-05	1.90823e-05	1.41393e-05
k__Bacteria;p__Firmicutes;c__Bacilli;o__Lactobacillales;f__Enterococcaceae	1.82179e-05	5.16376e-05	1.48484e-05	0	3.44725e-05	0		1.06307e-05	0		1.47374e-05	0.000135859	0	0.00125558	0.00086863	0.00898068	6.36076e-06	5.65571e-05
k__Bacteria;p__Firmicutes;c__Bacilli;o__Lactobacillales;f__Lactobacillaceae	7.28717e-05	0.00921085	0.00634025	0	0.00122952	1.26441e-05		0.000143514	8.22984e-06		1.47374e-05	0.000479081	0.00232724	0.0132791	0.00674257	0.000392408	0	8.48356e-05
k__Bacteria;p__Firmicutes;c__Bacilli;o__Lactobacillales;f__Leuconostocaceae	0	1.93641e-05	0	4.50245e-05	5.74541e-06	6.32203e-06		0	0		0	0	1.26481e-05	1.73583e-05	0.000370236	3.47703e-05	6.36076e-06	0
k__Bacteria;p__Firmicutes;c__Bacilli;o__Lactobacillales;f__Streptococcaceae	0.000285414	0.000438919	0.000541965	0.000135074	0.000430906	8.85084e-05		0.00162649	0.000362113		0.00611603	0.000729348	0.00105611	0.0015391	0.00286221	0.0081909	0.000311677	0.00100389
k__Bacteria;p__Firmicutes;c__Bacilli;o__Turicibacterales;f__Turicibacteraceae	6.07264e-06	0	8.90902e-05	1.12561e-05	0	3.79322e-05		0.000228559	0		6.63184e-05	0.000114407	0.000170749	0.000457102	0.000327516	3.97375e-05	6.36076e-06	4.94875e-05
k__Bacteria;p__Firmicutes;c__Clostridia;o__Clostridiales;Other	0.00195539	0.00315635	0.000846357	0.00221746	0.00148232	0.00227593		0.000510272	0.00255948		0.0033675	0.00193778	0.00185927	0.00280047	0.00430755	0.00945753	0.00532395	0.00339343
k__Bacteria;p__Firmicutes;c__Clostridia;o__Clostridiales;f__	0.00586617	0.00915921	0.0212406	0.0285737	0.0330131	0.00146039		0.00449146	0.00525064		0.0196376	0.00203073	0.0155192	0.0127063	0.01728	0.0140224	0.0293549	0.0127607
k__Bacteria;p__Firmicutes;c__Clostridia;o__Clostridiales;f__Christensenellaceae	9.71623e-05	0	0.000289543	0.00055155	0	0		0.000122253	6.58387e-05		0.00016948	0.000250266	0.000252961	0.00643414	0.000391596	0.000382474	0.000451614	0.000275716
k__Bacteria;p__Firmicutes;c__Clostridia;o__Clostridiales;f__Clostridiaceae	0.000236833	0.000942385	0.00318497	0.0011031	0.000861811	0.000606915		0.00457119	0.000938202		0.000972669	0.000664993	0.00364264	0.00298563	0.0101174	0.00165407	0.000826898	0.00805232
k__Bacteria;p__Firmicutes;c__Clostridia;o__Clostridiales;f__Dehalobacteriaceae	0	0	0	6.75368e-05	0	0		0	0		0	2.86019e-05	0	0.000138866	0	0	0	1.41393e-05
k__Bacteria;p__Firmicutes;c__Clostridia;o__Clostridiales;f__Eubacteriaceae	6.07264e-06	0	0	3.37684e-05	0	0		0	0		0	7.15047e-06	6.32403e-06	0.000127294	8.5439e-05	8.44423e-05	0	0
k__Bacteria;p__Firmicutes;c__Clostridia;o__Clostridiales;f__Lachnospiraceae	0.0932575	0.137343	0.134207	0.0986318	0.0740411	0.127326		0.0442555	0.240978		0.135886	0.123238	0.145649	0.131744	0.154353	0.16725	0.193596	0.232867
k__Bacteria;p__Firmicutes;c__Clostridia;o__Clostridiales;f__Peptococcaceae	0	0	0.000378633	0	0	0		0	8.22984e-06		0.00105373	7.15047e-06	0	0	0	0	0.000222626	0.00038176
k__Bacteria;p__Firmicutes;c__Clostridia;o__Clostridiales;f__Peptostreptococcaceae	1.21453e-05	0.000335644	0.000556814	0.000163214	0.000310252	5.68983e-05		0.000201983	0.00114395		2.21061e-05	0.00233105	0.000689319	0.000335594	0.00108935	0.00028313	4.45253e-05	0.00116649
k__Bacteria;p__Firmicutes;c__Clostridia;o__Clostridiales;f__Ruminococcaceae	0.22238	0.221325	0.122172	0.175337	0.31625	0.0964616		0.167571	0.168638		0.185588	0.120564	0.207042	0.218396	0.244313	0.268144	0.296666	0.219095
k__Bacteria;p__Firmicutes;c__Clostridia;o__Clostridiales;f__Veillonellaceae	0.00254444	0.0725701	0.00748357	0.0297387	0.000660722	0.0596673		0.0960108	0.00319318		0.0511536	0.138891	0.0329166	0.0400861	0.0296901	0.0119014	0.0177783	0.0148533
k__Bacteria;p__Firmicutes;c__Clostridia;o__Clostridiales;f__[Mogibacteriaceae]	6.07264e-06	1.29094e-05	0.000378633	0.000388336	0	1.26441e-05		0.000345497	3.29194e-05		7.36871e-06	5.72037e-05	0.000303553	0.000896845	0.000797431	0.000243392	0.000941392	0.000940262
k__Bacteria;p__Firmicutes;c__Clostridia;o__Clostridiales;f__[Tissierellaceae]	3.64358e-05	0	0	1.12561e-05	0	0		0.000972706	0		0	2.86019e-05	6.32403e-06	5.7861e-05	4.27195e-05	0.000129147	1.27215e-05	7.06964e-06
k__Bacteria;p__Firmicutes;c__Clostridia;o__SHA-98;f__	0	0	0	0	0	0		0	0		0	0	0	0	0	2.98032e-05	0	0
k__Bacteria;p__Firmicutes;c__Erysipelotrichi;o__Erysipelotrichales;f__Erysipelotrichaceae	0.00691067	0.00123285	0.00160362	0.0102712	0.00885942	0.00209891		0.0019401	0.0073904		0.000405279	0.000364674	0.059819	0.00464624	0.00624417	0.0141217	0.00153294	0.0105055
k__Bacteria;p__Fusobacteria;c__Fusobacteriia;o__Fusobacteriales;f__Fusobacteriaceae	0	0	0	1.12561e-05	0	6.32203e-06		5.84687e-05	1.64597e-05		0	0	1.89721e-05	2.89305e-05	0	0	0	0
k__Bacteria;p__Lentisphaerae;c__[Lentisphaeria];o__Victivallales;f__Victivallaceae	6.07264e-06	0	0	0.000793557	0	0		0	0.000238665		0	0	1.26481e-05	4.62888e-05	0.000156638	0.000461949	0	0
k__Bacteria;p__Proteobacteria;c__Alphaproteobacteria;o__Caulobacterales;f__Caulobacteraceae	0	0	0	0	0	1.89661e-05		0	8.22984e-06		0	0	6.32403e-06	0	1.42398e-05	0	0	7.06964e-06
k__Bacteria;p__Proteobacteria;c__Alphaproteobacteria;o__RF32;f__	2.42906e-05	0.000167822	0	0.00596012	0.000861811	0		0	8.22984e-06		0	0	0	0	0.000477035	0	0	0
k__Bacteria;p__Proteobacteria;c__Alphaproteobacteria;o__Rhizobiales;f__Bradyrhizobiaceae	0	0	0	0	0	6.32203e-06		0	0		0	0	1.26481e-05	0	0	0	0	7.06964e-06
k__Bacteria;p__Proteobacteria;c__Alphaproteobacteria;o__Rhodobacterales;f__Rhodobacteraceae	1.21453e-05	0	0	0	0	0		0	8.22984e-06		0	0	0	0	0	0	0	0
k__Bacteria;p__Proteobacteria;c__Alphaproteobacteria;o__Rickettsiales;f__mitochondria	0	6.45469e-06	2.22725e-05	0	4.02179e-05	0		0	0		0	0	0	0	0	0	0	0
k__Bacteria;p__Proteobacteria;c__Alphaproteobacteria;o__Sphingomonadales;f__Sphingomonadaceae	4.25085e-05	0	0	0	0	0		0	0		0	7.15047e-06	0	0	0	4.96719e-06	0	0
k__Bacteria;p__Proteobacteria;c__Betaproteobacteria;Other;Other	0	0	0	1.12561e-05	0	3.16102e-05		0	0		0	2.86019e-05	0	0	0	0	0	0
k__Bacteria;p__Proteobacteria;c__Betaproteobacteria;o__;f__	0	1.93641e-05	0	0	0	0		0	1.64597e-05		0	5.00533e-05	0	0	0	0	0	0
k__Bacteria;p__Proteobacteria;c__Betaproteobacteria;o__Burkholderiales;Other	1.21453e-05	0.000148458	0	3.37684e-05	0	0		0	1.64597e-05		0	0	0	0	0	0	0	0
k__Bacteria;p__Proteobacteria;c__Betaproteobacteria;o__Burkholderiales;f__	0	0	0	1.68842e-05	0	0		1.06307e-05	0		0	0	0	0	0	0	0	0
k__Bacteria;p__Proteobacteria;c__Betaproteobacteria;o__Burkholderiales;f__Alcaligenaceae	0.0266285	0.0684327	0.0238019	0.0403757	0.00222922	0.0393294		0.0147128	0.0219161		0.0129321	0.019957	0.0208946	0.00716898	0.0107297	7.45079e-05	0.0097892	0.0117215
k__Bacteria;p__Proteobacteria;c__Betaproteobacteria;o__Burkholderiales;f__Burkholderiaceae	0	0	0	0	0	0		1.5946e-05	0		0	0	0	0	0	0	0	7.06964e-06
k__Bacteria;p__Proteobacteria;c__Betaproteobacteria;o__Burkholderiales;f__Comamonadaceae	3.03632e-05	0	0	0.00084421	0	0		0	8.22984e-06		0	0	6.95643e-05	0	0	0	1.27215e-05	0
k__Bacteria;p__Proteobacteria;c__Betaproteobacteria;o__Burkholderiales;f__Oxalobacteraceae	6.07264e-06	5.80923e-05	0	0.000140702	0	1.26441e-05		0	0.000164597		0	0	0	5.7861e-06	0.000462795	0	6.36076e-06	1.41393e-05
k__Bacteria;p__Proteobacteria;c__Betaproteobacteria;o__Neisseriales;f__Neisseriaceae	6.07264e-06	0	0	5.62806e-06	0	6.32203e-06		5.31533e-06	0		7.36871e-06	0	0	0	0	0	0	0
k__Bacteria;p__Proteobacteria;c__Betaproteobacteria;o__Rhodocyclales;f__Rhodocyclaceae	6.07264e-06	6.45469e-06	7.42418e-06	1.12561e-05	0	0		0	0		0	0	0	0	0	0	0	0
k__Bacteria;p__Proteobacteria;c__Deltaproteobacteria;o__Desulfovibrionales;f__Desulfovibrionaceae	0.00507066	0.000929476	0.000193029	0.00312358	0.000109163	0		0.000249821	0.000123448		7.36871e-06	3.57523e-05	0.0016316	0.000601754	0.00239941	0.00368069	3.18038e-05	0
k__Bacteria;p__Proteobacteria;c__Epsilonproteobacteria;o__Campylobacterales;f__Campylobacteraceae	3.64358e-05	2.58188e-05	0	0	0	0		2.12613e-05	0		0	0	0	2.89305e-05	5.69594e-05	0	6.36076e-06	0
k__Bacteria;p__Proteobacteria;c__Gammaproteobacteria;Other;Other	0	0	0	0	0	0		0	0		2.94748e-05	0	0	0	2.13598e-05	0	0	0
k__Bacteria;p__Proteobacteria;c__Gammaproteobacteria;o__Enterobacteriales;f__Enterobacteriaceae	0.000218615	0.0208551	0.00031924	0.00504837	0.00027578	0.0623036		0.0575172	0.000419722		0.0077003	0.120585	0.00440785	0.0339875	0.03592	0.0444713	0.000642436	0.00249558
k__Bacteria;p__Proteobacteria;c__Gammaproteobacteria;o__Pasteurellales;f__Pasteurellaceae	0.000333995	0.00451183	0.000289543	5.62806e-05	0.000459633	1.26441e-05		0.000520903	3.29194e-05		0.00138532	0.000407577	0.00252329	5.7861e-05	0.000185118	0.000854357	0	0.000176741
k__Bacteria;p__Proteobacteria;c__Gammaproteobacteria;o__Pseudomonadales;f__Moraxellaceae	1.21453e-05	0	0	0	5.74541e-06	1.26441e-05		0	1.64597e-05		0	0	0	0	0	4.96719e-06	0.000127215	0
k__Bacteria;p__Proteobacteria;c__Gammaproteobacteria;o__Pseudomonadales;f__Pseudomonadaceae	0	0	2.22725e-05	0	0.0101809	1.89661e-05		0	2.46895e-05		7.36871e-06	0	6.32403e-06	5.7861e-06	0	1.49016e-05	2.5443e-05	2.12089e-05
k__Bacteria;p__Proteobacteria;c__Gammaproteobacteria;o__Xanthomonadales;f__Xanthomonadaceae	0	0	0	0	0	6.32203e-06		0	8.22984e-06		0	0	0	0	0	4.96719e-06	6.36076e-06	7.06964e-06
k__Bacteria;p__Synergistetes;c__Synergistia;o__Synergistales;f__Dethiosulfovibrionaceae	6.07264e-06	0	0	0.000754161	0	0		0	0		0	0	0	0	4.98394e-05	0	0	0
k__Bacteria;p__Synergistetes;c__Synergistia;o__Synergistales;f__Synergistaceae	0	0	0	0	0	0		0	0		0	0	0	0	0	2.4836e-05	0	0
k__Bacteria;p__TM7;c__TM7-3;o__;f__	0	5.16376e-05	0	5.62806e-06	0	6.32203e-06		1.06307e-05	0		0	0	6.32403e-06	1.73583e-05	3.55996e-05	4.96719e-06	0	0
k__Bacteria;p__TM7;c__TM7-3;o__CW040;f__	0	6.45469e-06	0	0	0	0		0	0		0	0	0	5.7861e-06	3.55996e-05	4.96719e-06	0	0
k__Bacteria;p__Tenericutes;c__Mollicutes;o__Anaeroplasmatales;f__Anaeroplasmataceae	0	0	0.000712721	0	0	0		0	0		0	0	0	0	0	0	0	0
k__Bacteria;p__Tenericutes;c__Mollicutes;o__RF39;f__	6.07264e-06	0	0.000415754	0.000360196	0	0		0	0		0	0	0	0	0.000498394	0	0	0
k__Bacteria;p__Verrucomicrobia;c__Opitutae;o__[Cerasicoccales];f__[Cerasicoccaceae]	0	0	0	0	0	0		0	0		0	0	0	0	0	9.43766e-05	0	0
k__Bacteria;p__Verrucomicrobia;c__Verrucomicrobiae;o__Verrucomicrobiales;f__Verrucomicrobiaceae	0	7.74563e-05	8.1666e-05	0.00159837	0	0.000676457		0	0		0	7.15047e-06	0	0.000526535	0	0	0	0

## Sheet: genus
# Constructed from biom file
AzoR Grade	Grade Zero							Grade One			Grade Two
#OTU ID	S3	S4	S5	S9	S12	S15		S10	S14		S1	S2	S6	S7	S8	S11	S13	S16
Prevotella:Bacteroides	0.000546429	0.000888454	0.00329684	0.000193258	0.000173405	0.000990667		0.00049039	0.00726643		6.72495e-05	0.00527073	1.36313	0.000246419	0.00223619	0.00885274	0.0717686	0.965363
Unassigned;Other;Other;Other;Other;Other	0.00516174	0.014607	0.0107354	0.0255233	0.0106175	0.0162223		0.0176947	0.0127809		0.0530179	0.0144368	0.0134955	0.0130187	0.0223637	0.0179912	0.0181027	0.0114669
k__Bacteria;p__Actinobacteria;c__Actinobacteria;o__Actinomycetales;f__Actinomycetaceae;g__Actinomyces	1.82179e-05	2.58188e-05	1.48484e-05	3.37684e-05	0	6.32203e-06		5.84687e-05	8.22984e-06		0	1.43009e-05	2.52961e-05	0.000109936	0.000106799	8.44423e-05	1.27215e-05	2.82785e-05
k__Bacteria;p__Actinobacteria;c__Actinobacteria;o__Actinomycetales;f__Actinomycetaceae;g__Mobiluncus	0	0	0	0	0	0		5.31533e-06	0		0	0	0	5.7861e-06	0	9.93438e-06	0	7.06964e-06
k__Bacteria;p__Actinobacteria;c__Actinobacteria;o__Actinomycetales;f__Actinomycetaceae;g__Varibaculum	0	0	0	0	0	0		0	0		0	7.15047e-06	0	5.7861e-05	0	0	0	0
k__Bacteria;p__Actinobacteria;c__Actinobacteria;o__Actinomycetales;f__Corynebacteriaceae;g__Corynebacterium	0	0	0	0	0	0		0	1.64597e-05		0	0	0	5.7861e-06	0	9.93438e-06	0	0
k__Bacteria;p__Actinobacteria;c__Actinobacteria;o__Actinomycetales;f__Micrococcaceae;g__Microbispora	0	0	0	0	0	0		0	0		0	0	0	0	0	0	1.27215e-05	0
k__Bacteria;p__Actinobacteria;c__Actinobacteria;o__Actinomycetales;f__Micrococcaceae;g__Rothia	0	6.45469e-06	0	5.62806e-06	1.14908e-05	0		0	0		0	0	2.52961e-05	0	0	9.93438e-06	0	0
k__Bacteria;p__Actinobacteria;c__Actinobacteria;o__Actinomycetales;f__Propionibacteriaceae;g__Propionibacterium	1.21453e-05	0	0	0	0	6.32203e-06		0	0		0	7.15047e-06	0	0	0	0	0	0
k__Bacteria;p__Actinobacteria;c__Actinobacteria;o__Bifidobacteriales;f__Bifidobacteriaceae;g__	0	6.45469e-06	0	0	0	0		0	0		0	0	0	5.7861e-06	7.11992e-06	0	0	0
k__Bacteria;p__Actinobacteria;c__Actinobacteria;o__Bifidobacteriales;f__Bifidobacteriaceae;g__Bifidobacterium	0.000291487	0.00500239	0.00321467	0.00722643	0.0530416	1.26441e-05		0.00121721	4.11492e-05		9.57932e-05	5.00533e-05	0.00516041	0.0226584	0.0176645	0.0198737	0.000801455	0.000254507
k__Bacteria;p__Actinobacteria;c__Actinobacteria;o__Bifidobacteriales;f__Bifidobacteriaceae;g__Scardovia	0	0	0	0	0	0		0	0		0	0	0	5.7861e-06	0	4.96719e-06	0	0
k__Bacteria;p__Actinobacteria;c__Coriobacteriia;o__Coriobacteriales;f__Coriobacteriaceae;g__	1.21453e-05	6.45469e-06	1.48484e-05	0.00105808	9.19266e-05	1.89661e-05		1.06307e-05	0.000115218		0	2.86019e-05	0.000493274	0.00273104	0.000420075	0.00250843	0.00113858	0.00146341
k__Bacteria;p__Actinobacteria;c__Coriobacteriia;o__Coriobacteriales;f__Coriobacteriaceae;g__Adlercreutzia	0	5.80923e-05	6.68176e-05	5.62806e-05	0	0		1.5946e-05	0		7.36871e-06	0	0.000113833	0.000468674	0.000776071	0.000561293	0.000152658	0.000233298
k__Bacteria;p__Actinobacteria;c__Coriobacteriia;o__Coriobacteriales;f__Coriobacteriaceae;g__Atopobium	6.07264e-06	0	0	0	0	0		5.31533e-06	0		0	0	0	0	0	9.93438e-06	0	0
k__Bacteria;p__Actinobacteria;c__Coriobacteriia;o__Coriobacteriales;f__Coriobacteriaceae;g__Collinsella	3.03632e-05	0.000322735	8.1666e-05	0	0.00048836	6.32203e-06		4.25227e-05	0.00122625		0	0.000128708	0.00237784	0.00325757	0	9.93438e-06	0.0023344	0.0201414
k__Bacteria;p__Actinobacteria;c__Coriobacteriia;o__Coriobacteriales;f__Coriobacteriaceae;g__Eggerthella	3.64358e-05	0.000129094	2.22725e-05	0.000118189	5.74541e-06	0.000177017		1.06307e-05	3.29194e-05		1.47374e-05	7.15047e-06	2.52961e-05	0.000138866	0.00093271	0.000322867	6.36076e-05	8.48356e-05
k__Bacteria;p__Bacteroidetes;c__Bacteroidia;o__Bacteroidales;Other;Other	9.10896e-05	3.22735e-05	0.000356361	0.000804813	2.29816e-05	0		0.000871714	0.000329194		0.000191586	3.57523e-05	5.05922e-05	7.52193e-05	0.000220718	0.000417244	0.000108133	2.82785e-05
k__Bacteria;p__Bacteroidetes;c__Bacteroidia;o__Bacteroidales;f__;g__	0	0	0	0	0	0		1.5946e-05	0		0	0	0	0	0	0	0	0
k__Bacteria;p__Bacteroidetes;c__Bacteroidia;o__Bacteroidales;f__Bacteroidaceae;g__Bacteroides	0.511213	0.355989	0.484161	0.349463	0.397594	0.56158		0.390204	0.460962		0.438291	0.352725	0.170654	0.352211	0.318396	0.276057	0.331383	0.200636
k__Bacteria;p__Bacteroidetes;c__Bacteroidia;o__Bacteroidales;f__Porphyromonadaceae;g__Parabacteroides	0.0375411	0.0515278	0.0454954	0.0576483	0.00767587	0.0272353		0.0248598	0.014715		0.0274853	0.091147	0.00756354	0.0458433	0.0106158	0.0399362	0.0182681	0.0378296
k__Bacteria;p__Bacteroidetes;c__Bacteroidia;o__Bacteroidales;f__Porphyromonadaceae;g__Porphyromonas	0	0	0	0	0	0		0.000100991	0		0	0	2.52961e-05	1.15722e-05	7.11992e-06	4.96719e-06	6.36076e-06	0
k__Bacteria;p__Bacteroidetes;c__Bacteroidia;o__Bacteroidales;f__Prevotellaceae;g__Prevotella	0.000279341	0.00031628	0.0015962	6.75368e-05	6.89449e-05	0.000556339		0.000191352	0.00334955		2.94748e-05	0.00185912	0.232623	8.67915e-05	0.000711992	0.00244386	0.0237829	0.193687
k__Bacteria;p__Bacteroidetes;c__Bacteroidia;o__Bacteroidales;f__Rikenellaceae;Other	0	0	4.45451e-05	0	1.14908e-05	0		1.06307e-05	0		1.47374e-05	0	0.000139129	0	0.00577426	1.49016e-05	0	0
k__Bacteria;p__Bacteroidetes;c__Bacteroidia;o__Bacteroidales;f__Rikenellaceae;g__	0.0495163	0.00905594	0.0346561	0.0537987	0.00214878	6.32203e-05		0.0960321	0.0240311		0.0412869	0.00346083	0.0401513	0.0695836	0.0397434	0.0734747	0.0155711	0.00670908
k__Bacteria;p__Bacteroidetes;c__Bacteroidia;o__Bacteroidales;f__Rikenellaceae;g__Alistipes	0	0	0	5.62806e-06	0	0		5.31533e-06	0		0	0	0	0	2.13598e-05	0	0	0
k__Bacteria;p__Bacteroidetes;c__Bacteroidia;o__Bacteroidales;f__S24-7;g__	0.000133598	6.45469e-06	0	0	5.74541e-06	6.32203e-06		0	0		1.47374e-05	6.43542e-05	0.0207997	0	0.000192238	0	0	0
k__Bacteria;p__Bacteroidetes;c__Bacteroidia;o__Bacteroidales;f__[Barnesiellaceae];g__	0.0201551	0.00394382	0.0672557	0.0251856	0.0532542	0.000126441		0.0527759	0.00894584		0.00522441	0.000178762	0.00221341	1.15722e-05	0.0352792	7.45079e-05	0.0209841	0.00378226
k__Bacteria;p__Bacteroidetes;c__Bacteroidia;o__Bacteroidales;f__[Odoribacteraceae];Other	0	0	0	0	0	0		0	0		1.47374e-05	0	0	0	0	0	0	0
k__Bacteria;p__Bacteroidetes;c__Bacteroidia;o__Bacteroidales;f__[Odoribacteraceae];g__Butyricimonas	6.07264e-06	0.000232369	0.00444708	0.0048739	0	0		0.00829192	0.0161223		0.0025422	0.000143009	0.00313672	0.00249959	0.00314701	0	0.000680601	0.00350654
k__Bacteria;p__Bacteroidetes;c__Bacteroidia;o__Bacteroidales;f__[Odoribacteraceae];g__Odoribacter	0.00873853	0.000987568	0.0225101	0.0067987	0.0232804	3.16102e-05		0.0113589	0.00227144		0.00512862	0.00268858	0	0.00679867	0.0126592	0.0108533	0.0087842	2.82785e-05
k__Bacteria;p__Bacteroidetes;c__Bacteroidia;o__Bacteroidales;f__[Paraprevotellaceae];g__Paraprevotella	0	0.00642888	0	0	0	0		0	0.00129209		0	0	0	0	0	0	0	0
k__Bacteria;p__Bacteroidetes;c__Flavobacteriia;o__Flavobacteriales;f__[Weeksellaceae];g__	6.07264e-06	0	7.42418e-06	0	0	0		0	0		0	0	0	0	0	0	0	0
k__Bacteria;p__Cyanobacteria;c__4C0d-2;o__YS2;f__;g__	0.000279341	0	0	0.0608788	0	0		0	0		0	0	6.32403e-06	0	7.11992e-06	9.93438e-06	0	0
k__Bacteria;p__Cyanobacteria;c__Chloroplast;o__Streptophyta;f__;g__	0	0.000142003	5.93934e-05	0	0.000229816	0		0	0		0	0	2.52961e-05	0	1.42398e-05	4.96719e-06	1.27215e-05	0
k__Bacteria;p__Firmicutes;Other;Other;Other;Other	0	0	0	0	0	0		0	0		1.47374e-05	0	0	0	0	9.93438e-06	0	0
k__Bacteria;p__Firmicutes;c__Bacilli;o__Bacillales;Other;Other	6.07264e-06	6.45469e-06	0	0	0	6.32203e-06		0	0		0	0	0	0	0	0	6.36076e-06	0
k__Bacteria;p__Firmicutes;c__Bacilli;o__Bacillales;f__Bacillaceae;Other	0	0	0	0	0	0		0	0		0	0	0	5.7861e-06	0	2.4836e-05	0	0
k__Bacteria;p__Firmicutes;c__Bacilli;o__Bacillales;f__Bacillaceae;g__	6.07264e-06	6.45469e-06	0	0	0	5.05763e-05		0	0		0	0	0	0	0	0	0	0
k__Bacteria;p__Firmicutes;c__Bacilli;o__Bacillales;f__Bacillaceae;g__Bacillus	0.000224688	0	0	0	0	0.00127073		0	1.64597e-05		0	1.43009e-05	0	0	0	9.93438e-06	1.90823e-05	0
k__Bacteria;p__Firmicutes;c__Bacilli;o__Bacillales;f__Bacillaceae;g__Geobacillus	0	0	0	0	0	0		5.31533e-06	0		0	0	0	0	0	9.93438e-06	0	0
k__Bacteria;p__Firmicutes;c__Bacilli;o__Bacillales;f__Planococcaceae;g__Lysinibacillus	0	0	0	0	0	0		0	0		0	0	1.26481e-05	0	0	0	0	0
k__Bacteria;p__Firmicutes;c__Bacilli;o__Bacillales;f__Staphylococcaceae;g__Staphylococcus	6.07264e-05	3.22735e-05	1.48484e-05	5.62806e-06	3.44725e-05	4.42542e-05		2.12613e-05	0.000106988		2.94748e-05	2.86019e-05	6.32403e-06	5.7861e-06	0	2.4836e-05	2.5443e-05	0.000106045
k__Bacteria;p__Firmicutes;c__Bacilli;o__Gemellales;f__Gemellaceae;g__	1.82179e-05	6.45469e-06	2.22725e-05	1.12561e-05	2.29816e-05	0		2.65767e-05	8.22984e-06		7.36871e-06	0	6.32403e-06	0	0	9.93438e-06	0	2.12089e-05
k__Bacteria;p__Firmicutes;c__Bacilli;o__Lactobacillales;Other;Other	0	0	0	0	0	0		0	0		0	0	0	5.7861e-06	0	7.94751e-05	0	0
k__Bacteria;p__Firmicutes;c__Bacilli;o__Lactobacillales;f__;g__	0	0	0	0	5.74541e-06	0		0	0		0	0	0	5.7861e-06	7.11992e-06	5.96063e-05	0	0
k__Bacteria;p__Firmicutes;c__Bacilli;o__Lactobacillales;f__Aerococcaceae;Other	0	6.45469e-06	0	0	0	6.32203e-06		2.12613e-05	0		0	7.15047e-06	0	0	0	1.98688e-05	0	7.06964e-06
k__Bacteria;p__Firmicutes;c__Bacilli;o__Lactobacillales;f__Carnobacteriaceae;g__Granulicatella	6.07264e-06	1.93641e-05	2.96967e-05	5.62806e-06	4.59633e-05	1.26441e-05		2.12613e-05	3.29194e-05		4.42122e-05	2.86019e-05	6.32403e-06	5.7861e-06	7.11992e-06	1.98688e-05	1.90823e-05	1.41393e-05
k__Bacteria;p__Firmicutes;c__Bacilli;o__Lactobacillales;f__Enterococcaceae;g__Enterococcus	1.82179e-05	5.16376e-05	1.48484e-05	0	3.44725e-05	0		1.06307e-05	0		1.47374e-05	0.000135859	0	0.00125558	0.00086863	0.00896578	6.36076e-06	5.65571e-05
k__Bacteria;p__Firmicutes;c__Bacilli;o__Lactobacillales;f__Enterococcaceae;g__Vagococcus	0	0	0	0	0	0		0	0		0	0	0	0	0	1.49016e-05	0	0
k__Bacteria;p__Firmicutes;c__Bacilli;o__Lactobacillales;f__Lactobacillaceae;g__	0	6.45469e-06	0	0	0	0		0	0		0	0	0	0	2.13598e-05	4.96719e-06	0	0
k__Bacteria;p__Firmicutes;c__Bacilli;o__Lactobacillales;f__Lactobacillaceae;g__Lactobacillus	7.28717e-05	0.00920439	0.00634025	0	0.00122952	1.26441e-05		0.000143514	8.22984e-06		1.47374e-05	0.000479081	0.00232724	0.0132791	0.00672121	0.000387441	0	8.48356e-05
k__Bacteria;p__Firmicutes;c__Bacilli;o__Lactobacillales;f__Leuconostocaceae;g__	0	1.93641e-05	0	4.50245e-05	5.74541e-06	0		0	0		0	0	0	1.73583e-05	0.000163758	0	0	0
k__Bacteria;p__Firmicutes;c__Bacilli;o__Lactobacillales;f__Leuconostocaceae;g__Leuconostoc	0	0	0	0	0	6.32203e-06		0	0		0	0	1.26481e-05	0	0.000206478	3.47703e-05	6.36076e-06	0
k__Bacteria;p__Firmicutes;c__Bacilli;o__Lactobacillales;f__Streptococcaceae;g__Lactococcus	6.07264e-06	6.45469e-06	1.48484e-05	5.62806e-06	0	0		0	8.22984e-06		0	4.29028e-05	0	0.000405027	0.00175862	0.000144049	6.36076e-06	7.06964e-06
k__Bacteria;p__Firmicutes;c__Bacilli;o__Lactobacillales;f__Streptococcaceae;g__Streptococcus	0.000279341	0.000432465	0.000527117	0.000129445	0.000430906	8.85084e-05		0.00162649	0.000353883		0.00611603	0.000686445	0.00105611	0.00113408	0.00110359	0.00804685	0.000305316	0.000996819
k__Bacteria;p__Firmicutes;c__Bacilli;o__Turicibacterales;f__Turicibacteraceae;g__Turicibacter	6.07264e-06	0	8.90902e-05	1.12561e-05	0	3.79322e-05		0.000228559	0		6.63184e-05	0.000114407	0.000170749	0.000457102	0.000327516	3.97375e-05	6.36076e-06	4.94875e-05
k__Bacteria;p__Firmicutes;c__Clostridia;o__Clostridiales;Other;Other	0.00195539	0.00315635	0.000846357	0.00221746	0.00148232	0.00227593		0.000510272	0.00255948		0.0033675	0.00193778	0.00185927	0.00280047	0.00430755	0.00945753	0.00532395	0.00339343
k__Bacteria;p__Firmicutes;c__Clostridia;o__Clostridiales;f__;g__	0.00586617	0.00915921	0.0212406	0.0285737	0.0330131	0.00146039		0.00449146	0.00525064		0.0196376	0.00203073	0.0155192	0.0127063	0.01728	0.0140224	0.0293549	0.0127607
k__Bacteria;p__Firmicutes;c__Clostridia;o__Clostridiales;f__Christensenellaceae;g__	9.71623e-05	0	0.000289543	0.000540294	0	0		0.000122253	5.76089e-05		0.00016948	0.000250266	0.000252961	0.00642257	0.000377356	0.000352671	0.000451614	0.000275716
k__Bacteria;p__Firmicutes;c__Clostridia;o__Clostridiales;f__Christensenellaceae;g__Christensenella	0	0	0	1.12561e-05	0	0		0	8.22984e-06		0	0	0	1.15722e-05	1.42398e-05	2.98032e-05	0	0
k__Bacteria;p__Firmicutes;c__Clostridia;o__Clostridiales;f__Clostridiaceae;Other	6.07264e-06	1.29094e-05	0.000133635	2.81403e-05	4.02179e-05	6.32203e-06		0.00214208	8.22984e-05		1.47374e-05	0.000100107	0.000271933	0.000266161	0.0014667	0.000129147	0.000108133	0.00038883
k__Bacteria;p__Firmicutes;c__Clostridia;o__Clostridiales;f__Clostridiaceae;g__	9.71623e-05	0.000781018	0.00293998	0.000602203	0.000580286	0.000284491		0.00226433	0.000469101		0.000198955	0.00046478	0.00318731	0.00183419	0.00791023	0.000779849	0.000305316	0.00745847
k__Bacteria;p__Firmicutes;c__Clostridia;o__Clostridiales;f__Clostridiaceae;g__Clostridium	0.000127525	0.000135549	8.90902e-05	0.000461501	0.000241307	0.00030978		0.000138199	0.000386803		0.000751608	3.57523e-05	0.000183397	0.000885273	0.000669273	0.000745079	0.000413449	0.00019088
k__Bacteria;p__Firmicutes;c__Clostridia;o__Clostridiales;f__Clostridiaceae;g__SMB53	6.07264e-06	1.29094e-05	2.22725e-05	1.12561e-05	0	6.32203e-06		2.65767e-05	0		7.36871e-06	6.43542e-05	0	0	7.11992e-05	0	0	1.41393e-05
k__Bacteria;p__Firmicutes;c__Clostridia;o__Clostridiales;f__Dehalobacteriaceae;g__Dehalobacterium	0	0	0	6.75368e-05	0	0		0	0		0	2.86019e-05	0	0.000138866	0	0	0	1.41393e-05
k__Bacteria;p__Firmicutes;c__Clostridia;o__Clostridiales;f__Eubacteriaceae;g__Anaerofustis	6.07264e-06	0	0	0	0	0		0	0		0	0	6.32403e-06	0	3.55996e-05	4.96719e-05	0	0
k__Bacteria;p__Firmicutes;c__Clostridia;o__Clostridiales;f__Eubacteriaceae;g__Pseudoramibacter_Eubacterium	0	0	0	3.37684e-05	0	0		0	0		0	7.15047e-06	0	0.000127294	4.98394e-05	3.47703e-05	0	0
k__Bacteria;p__Firmicutes;c__Clostridia;o__Clostridiales;f__Lachnospiraceae;Other	0.000722644	0.00103275	0.000853781	0.00324176	0.00720474	0.00525361		0.000776038	0.00252656		0.00342645	0.00176617	0.00258653	0.0017069	0.00429331	0.0024836	0.00356838	0.00288441
k__Bacteria;p__Firmicutes;c__Clostridia;o__Clostridiales;f__Lachnospiraceae;g__	0.0407474	0.049075	0.0592747	0.0361322	0.0393503	0.0618042		0.012608	0.18992		0.0787125	0.063203	0.0539566	0.0299604	0.0453254	0.0563826	0.092231	0.0862566
k__Bacteria;p__Firmicutes;c__Clostridia;o__Clostridiales;f__Lachnospiraceae;g__Anaerostipes	0.00392293	0.00434401	0.00296967	0.00069788	0.0110369	2.52881e-05		0.0007973	0.00524241		0.000943195	0.00030747	0.000271933	0.00194992	0.00155214	0.00342736	0.00067424	0.00894309
k__Bacteria;p__Firmicutes;c__Clostridia;o__Clostridiales;f__Lachnospiraceae;g__Blautia	0.00153638	0.00336935	0.00419466	0.0104963	0.000597523	0.00778242		0.000308289	0.00450172		0.00141479	0.00139434	0.00600783	0.0195165	0.0203701	0.0435722	0.0331968	0.0612089
k__Bacteria;p__Firmicutes;c__Clostridia;o__Clostridiales;f__Lachnospiraceae;g__Coprococcus	0.0022408	0.00320153	0.0138981	0.00531852	0.000494105	0.0011759		0.00831318	0.00413138		0.00569601	0.0092098	0.00961253	0.0103687	0.0199714	0.00969596	0.0252713	0.0296571
k__Bacteria;p__Firmicutes;c__Clostridia;o__Clostridiales;f__Lachnospiraceae;g__Dorea	0.000297559	0.0017815	0.0189539	0.00243695	0.000476869	0.00103049		0.00229622	0.0059831		0.00125268	0.00126563	0.00413592	0.00418335	0.00301173	0.00712792	0.00597275	0.00844115
k__Bacteria;p__Firmicutes;c__Clostridia;o__Clostridiales;f__Lachnospiraceae;g__Epulopiscium	0	1.29094e-05	0	0	5.74541e-06	7.58644e-05		2.12613e-05	0		1.47374e-05	5.00533e-05	1.26481e-05	2.89305e-05	1.42398e-05	0.000188753	0	0
k__Bacteria;p__Firmicutes;c__Clostridia;o__Clostridiales;f__Lachnospiraceae;g__Lachnobacterium	0.000376504	0.000451829	0.00040833	0.000185726	0.000252798	4.42542e-05		4.7838e-05	0.000189286		0.000714765	0.000114407	0.0053691	0.000167797	0.000754712	0.000452014	0.000407088	0.000212089
k__Bacteria;p__Firmicutes;c__Clostridia;o__Clostridiales;f__Lachnospiraceae;g__Lachnospira	0.0163293	0.0511728	0.0148781	0.018657	0.00237285	0.0423007		0.00606479	0.00971121		0.0253778	0.0267356	0.0187824	0.00464045	0.0241721	0.00766438	0.00871424	0.00804525
k__Bacteria;p__Firmicutes;c__Clostridia;o__Clostridiales;f__Lachnospiraceae;g__Moryella	0	0	0	0	0	0		0	0		0	0	0	0	0	9.93438e-06	0	0
k__Bacteria;p__Firmicutes;c__Clostridia;o__Clostridiales;f__Lachnospiraceae;g__Oribacterium	0	0	0	0	0	0		0	0		7.36871e-06	0	0	0	1.42398e-05	0	6.36076e-06	0
k__Bacteria;p__Firmicutes;c__Clostridia;o__Clostridiales;f__Lachnospiraceae;g__Pseudobutyrivibrio	0	0	0	0	0	0		0	0		1.47374e-05	0	0	0	0	0	6.36076e-06	0
k__Bacteria;p__Firmicutes;c__Clostridia;o__Clostridiales;f__Lachnospiraceae;g__Roseburia	0.0265921	0.0184475	0.0173058	0.0174132	0.0103302	0.00748529		0.0105562	0.0164185		0.0176849	0.0153592	0.0408722	0.0455424	0.0315199	0.030578	0.0132685	0.0180276
k__Bacteria;p__Firmicutes;c__Clostridia;o__Clostridiales;f__Lachnospiraceae;g__[Ruminococcus]	0.000491884	0.00445374	0.00146999	0.00405221	0.00191897	0.000347712		0.00246631	0.00235374		0.00062634	0.00383265	0.00404106	0.0136783	0.00335348	0.00566757	0.010279	0.00919053
k__Bacteria;p__Firmicutes;c__Clostridia;o__Clostridiales;f__Peptococcaceae;g__	0	0	0.000378633	0	0	0		0	8.22984e-06		0.00105373	7.15047e-06	0	0	0	0	0.000222626	0.00038176
k__Bacteria;p__Firmicutes;c__Clostridia;o__Clostridiales;f__Peptostreptococcaceae;g__	1.21453e-05	0.000335644	0.000556814	0.000163214	0.000310252	5.68983e-05		0.000175406	0.00114395		2.21061e-05	0.00233105	0.000682995	0.000335594	0.00108935	0.00028313	4.45253e-05	0.00116649
k__Bacteria;p__Firmicutes;c__Clostridia;o__Clostridiales;f__Peptostreptococcaceae;g__Peptostreptococcus	0	0	0	0	0	0		2.65767e-05	0		0	0	6.32403e-06	0	0	0	0	0
k__Bacteria;p__Firmicutes;c__Clostridia;o__Clostridiales;f__Ruminococcaceae;Other	1.21453e-05	0.000174277	7.42418e-05	0.000484013	9.7672e-05	8.21864e-05		0.000164775	9.87581e-05		0.00159901	1.43009e-05	0.000240313	0.000277733	0.000576714	0.000864291	0.000515221	0.000268646
k__Bacteria;p__Firmicutes;c__Clostridia;o__Clostridiales;f__Ruminococcaceae;g__	0.0946057	0.111647	0.0730094	0.0854396	0.170736	0.0200472		0.133378	0.038598		0.135569	0.0279941	0.0843815	0.126397	0.135165	0.141401	0.128417	0.137448
k__Bacteria;p__Firmicutes;c__Clostridia;o__Clostridiales;f__Ruminococcaceae;g__Anaerotruncus	7.89443e-05	0	0	2.81403e-05	1.72362e-05	6.32203e-06		4.25227e-05	0.000222206		0	0	1.89721e-05	0	2.13598e-05	0.000139081	6.36076e-06	0
k__Bacteria;p__Firmicutes;c__Clostridia;o__Clostridiales;f__Ruminococcaceae;g__Faecalibacterium	0.0955894	0.084337	0.0338914	0.0314327	0.101188	0.0377236		0.0102373	0.0908081		0.0303959	0.0875861	0.0861839	0.0274493	0.0569807	0.0563925	0.119137	0.0382467
k__Bacteria;p__Firmicutes;c__Clostridia;o__Clostridiales;f__Ruminococcaceae;g__Oscillospira	0.0144832	0.0158915	0.00752812	0.0191073	0.00164319	0.0314395		0.0160098	0.0064522		0.00856981	0.00334642	0.0119461	0.0393686	0.00644353	0.0151599	0.0139937	0.00757158
k__Bacteria;p__Firmicutes;c__Clostridia;o__Clostridiales;f__Ruminococcaceae;g__Ruminococcus	0.0176107	0.0092754	0.00766918	0.0388449	0.0425677	0.00716286		0.00773912	0.0324585		0.00945405	0.00162316	0.0242716	0.0249034	0.0451261	0.0541871	0.0345962	0.0355603
k__Bacteria;p__Firmicutes;c__Clostridia;o__Clostridiales;f__Veillonellaceae;Other	0	6.45469e-06	0	0	0	0		0	0		0	0	0	0	7.11992e-06	0	0	0
k__Bacteria;p__Firmicutes;c__Clostridia;o__Clostridiales;f__Veillonellaceae;g__	0	1.29094e-05	0	3.93964e-05	0	0		0	0		1.47374e-05	0	6.32403e-06	1.15722e-05	2.13598e-05	9.93438e-06	0	1.41393e-05
k__Bacteria;p__Firmicutes;c__Clostridia;o__Clostridiales;f__Veillonellaceae;g__Acidaminococcus	3.03632e-05	0	7.42418e-06	0.00795245	0	0		0	0		0	0.000493382	0	0.0117979	0	4.96719e-06	0	0
k__Bacteria;p__Firmicutes;c__Clostridia;o__Clostridiales;f__Veillonellaceae;g__Dialister	0.00120238	0.0619392	0.00719403	0.021139	0.00021258	0.0592943		0.0951391	0.00107811		0.0501588	0.0106399	0.0323727	0.0251811	0.0217158	0.00866775	0.017772	0.014818
k__Bacteria;p__Firmicutes;c__Clostridia;o__Clostridiales;f__Veillonellaceae;g__Megasphaera	4.25085e-05	1.29094e-05	1.48484e-05	0.000574063	5.74541e-06	0		0	8.22984e-06		7.36871e-06	0.124118	0	0	0	4.96719e-06	0	7.06964e-06
k__Bacteria;p__Firmicutes;c__Clostridia;o__Clostridiales;f__Veillonellaceae;g__Phascolarctobacterium	1.82179e-05	0.00981114	0	0	0	1.26441e-05		0	0.00205746		0	0.000107257	0	0.00308978	0.00720536	0.00147526	0	0
k__Bacteria;p__Firmicutes;c__Clostridia;o__Clostridiales;f__Veillonellaceae;g__Veillonella	0.00125096	0.000787473	0.000267271	3.37684e-05	0.000442397	0.000360356		0.000871714	4.93791e-05		0.000972669	0.00353233	0.000537543	5.7861e-06	0.000740472	0.00173852	6.36076e-06	1.41393e-05
k__Bacteria;p__Firmicutes;c__Clostridia;o__Clostridiales;f__[Mogibacteriaceae];Other	0	0	0	0	0	0		0	0		0	0	0	0	7.11992e-06	4.96719e-06	0	0
k__Bacteria;p__Firmicutes;c__Clostridia;o__Clostridiales;f__[Mogibacteriaceae];g__	6.07264e-06	1.29094e-05	0.000378633	0.000388336	0	1.26441e-05		0.000345497	3.29194e-05		7.36871e-06	5.72037e-05	0.000271933	0.000810054	0.000790311	0.000238425	0.000941392	0.000940262
k__Bacteria;p__Firmicutes;c__Clostridia;o__Clostridiales;f__[Mogibacteriaceae];g__Anaerovorax	0	0	0	0	0	0		0	0		0	0	3.16202e-05	8.67915e-05	0	0	0	0
k__Bacteria;p__Firmicutes;c__Clostridia;o__Clostridiales;f__[Tissierellaceae];g__1-68	1.21453e-05	0	0	0	0	0		1.5946e-05	0		0	1.43009e-05	0	3.47166e-05	0	0	0	0
k__Bacteria;p__Firmicutes;c__Clostridia;o__Clostridiales;f__[Tissierellaceae];g__Anaerococcus	0	0	0	0	0	0		5.31533e-06	0		0	0	6.32403e-06	5.7861e-06	0	1.49016e-05	0	0
k__Bacteria;p__Firmicutes;c__Clostridia;o__Clostridiales;f__[Tissierellaceae];g__Finegoldia	0	0	0	5.62806e-06	0	0		0	0		0	0	0	0	0	3.47703e-05	0	0
k__Bacteria;p__Firmicutes;c__Clostridia;o__Clostridiales;f__[Tissierellaceae];g__Parvimonas	0	0	0	5.62806e-06	0	0		0.00087703	0		0	0	0	0	0	0	0	7.06964e-06
k__Bacteria;p__Firmicutes;c__Clostridia;o__Clostridiales;f__[Tissierellaceae];g__Peptoniphilus	6.07264e-06	0	0	0	0	0		0	0		0	7.15047e-06	0	0	7.11992e-06	4.47047e-05	0	0
k__Bacteria;p__Firmicutes;c__Clostridia;o__Clostridiales;f__[Tissierellaceae];g__WAL_1855D	1.82179e-05	0	0	0	0	0		7.44146e-05	0		0	7.15047e-06	0	1.73583e-05	3.55996e-05	3.47703e-05	1.27215e-05	0
k__Bacteria;p__Firmicutes;c__Clostridia;o__SHA-98;f__;g__	0	0	0	0	0	0		0	0		0	0	0	0	0	2.98032e-05	0	0
k__Bacteria;p__Firmicutes;c__Erysipelotrichi;o__Erysipelotrichales;f__Erysipelotrichaceae;Other	0	0	7.42418e-06	6.19087e-05	0	6.32203e-06		0	0		7.36871e-06	1.43009e-05	7.58884e-05	0.000468674	0	9.93438e-06	0	0
k__Bacteria;p__Firmicutes;c__Erysipelotrichi;o__Erysipelotrichales;f__Erysipelotrichaceae;g__	0.00667383	0.00108439	0.00147741	0.00870099	0.0076931	0.00207363		0.000850453	0.00728341		0.00028738	0.000228815	0.0585795	0.00267896	0.00560338	0.00788293	0.00144389	0.00878756
k__Bacteria;p__Firmicutes;c__Erysipelotrichi;o__Erysipelotrichales;f__Erysipelotrichaceae;g__Bulleidia	0	0	0	0	0	0		0	0		0	0	0	0	0	9.93438e-06	0	0
k__Bacteria;p__Firmicutes;c__Erysipelotrichi;o__Erysipelotrichales;f__Erysipelotrichaceae;g__Clostridium	0	0	0	0	0	1.26441e-05		0	0		0	0	0	0	0	0	0	0
k__Bacteria;p__Firmicutes;c__Erysipelotrichi;o__Erysipelotrichales;f__Erysipelotrichaceae;g__Coprobacillus	0	0	7.42418e-06	0.00017447	0.000132144	0		5.84687e-05	0		0	2.14514e-05	5.69163e-05	0.000543893	3.55996e-05	0.00404329	6.36076e-06	0.00134323
k__Bacteria;p__Firmicutes;c__Erysipelotrichi;o__Erysipelotrichales;f__Erysipelotrichaceae;g__Holdemania	0.000109308	0.000135549	8.90902e-05	0.00052341	0.000804357	0		0.000898291	0		8.10558e-05	5.00533e-05	6.32403e-05	0.000196727	0.000291917	0.000263261	6.99683e-05	0.000169671
k__Bacteria;p__Firmicutes;c__Erysipelotrichi;o__Erysipelotrichales;f__Erysipelotrichaceae;g__RFN20	0	0	0	0	0	0		0	0		0	0	0.000796828	0	0	0	0	0
k__Bacteria;p__Firmicutes;c__Erysipelotrichi;o__Erysipelotrichales;f__Erysipelotrichaceae;g__[Eubacterium]	0.000127525	6.45469e-06	2.22725e-05	0.000664112	0.000229816	6.32203e-06		0.000127568	0.000106988		2.21061e-05	2.86019e-05	4.42682e-05	0.000162011	9.96789e-05	0.00110272	1.27215e-05	0.000155532
k__Bacteria;p__Firmicutes;c__Erysipelotrichi;o__Erysipelotrichales;f__Erysipelotrichaceae;g__cc_115	0	6.45469e-06	0	0.00014633	0	0		5.31533e-06	0		7.36871e-06	2.14514e-05	0.000202369	0.000595968	0.000213598	0.000809652	0	4.94875e-05
k__Bacteria;p__Fusobacteria;c__Fusobacteriia;o__Fusobacteriales;f__Fusobacteriaceae;g__Fusobacterium	0	0	0	1.12561e-05	0	6.32203e-06		5.84687e-05	1.64597e-05		0	0	1.89721e-05	2.89305e-05	0	0	0	0
k__Bacteria;p__Lentisphaerae;c__[Lentisphaeria];o__Victivallales;f__Victivallaceae;g__	6.07264e-06	0	0	0.000793557	0	0		0	0.000238665		0	0	1.26481e-05	4.62888e-05	0.000156638	0.000461949	0	0
k__Bacteria;p__Proteobacteria;c__Alphaproteobacteria;o__Caulobacterales;f__Caulobacteraceae;g__Brevundimonas	0	0	0	0	0	1.89661e-05		0	8.22984e-06		0	0	6.32403e-06	0	1.42398e-05	0	0	7.06964e-06
k__Bacteria;p__Proteobacteria;c__Alphaproteobacteria;o__RF32;f__;g__	2.42906e-05	0.000167822	0	0.00596012	0.000861811	0		0	8.22984e-06		0	0	0	0	0.000477035	0	0	0
k__Bacteria;p__Proteobacteria;c__Alphaproteobacteria;o__Rhizobiales;f__Bradyrhizobiaceae;g__	0	0	0	0	0	6.32203e-06		0	0		0	0	1.26481e-05	0	0	0	0	7.06964e-06
k__Bacteria;p__Proteobacteria;c__Alphaproteobacteria;o__Rhodobacterales;f__Rhodobacteraceae;g__Paracoccus	1.21453e-05	0	0	0	0	0		0	8.22984e-06		0	0	0	0	0	0	0	0
k__Bacteria;p__Proteobacteria;c__Alphaproteobacteria;o__Rickettsiales;f__mitochondria;Other	0	6.45469e-06	2.22725e-05	0	4.02179e-05	0		0	0		0	0	0	0	0	0	0	0
k__Bacteria;p__Proteobacteria;c__Alphaproteobacteria;o__Sphingomonadales;f__Sphingomonadaceae;g__Sphingomonas	4.25085e-05	0	0	0	0	0		0	0		0	7.15047e-06	0	0	0	4.96719e-06	0	0
k__Bacteria;p__Proteobacteria;c__Betaproteobacteria;Other;Other;Other	0	0	0	1.12561e-05	0	3.16102e-05		0	0		0	2.86019e-05	0	0	0	0	0	0
k__Bacteria;p__Proteobacteria;c__Betaproteobacteria;o__;f__;g__	0	1.93641e-05	0	0	0	0		0	1.64597e-05		0	5.00533e-05	0	0	0	0	0	0
k__Bacteria;p__Proteobacteria;c__Betaproteobacteria;o__Burkholderiales;Other;Other	1.21453e-05	0.000148458	0	3.37684e-05	0	0		0	1.64597e-05		0	0	0	0	0	0	0	0
k__Bacteria;p__Proteobacteria;c__Betaproteobacteria;o__Burkholderiales;f__;g__	0	0	0	1.68842e-05	0	0		1.06307e-05	0		0	0	0	0	0	0	0	0
k__Bacteria;p__Proteobacteria;c__Betaproteobacteria;o__Burkholderiales;f__Alcaligenaceae;Other	6.07264e-06	0	0	7.87929e-05	0	0		0	0		0	0	0	0	0	0	0	0
k__Bacteria;p__Proteobacteria;c__Betaproteobacteria;o__Burkholderiales;f__Alcaligenaceae;g__	0.00526498	6.45469e-06	0	0.00393964	1.14908e-05	0		0	0		0	2.86019e-05	0	0	0	0	0	0
k__Bacteria;p__Proteobacteria;c__Betaproteobacteria;o__Burkholderiales;f__Alcaligenaceae;g__Sutterella	0.0213575	0.0684262	0.0238019	0.0363573	0.00221773	0.0393294		0.0147128	0.0219161		0.0129321	0.0199284	0.0208946	0.00716898	0.0107297	7.45079e-05	0.0097892	0.0117215
k__Bacteria;p__Proteobacteria;c__Betaproteobacteria;o__Burkholderiales;f__Burkholderiaceae;g__Lautropia	0	0	0	0	0	0		1.5946e-05	0		0	0	0	0	0	0	0	7.06964e-06
k__Bacteria;p__Proteobacteria;c__Betaproteobacteria;o__Burkholderiales;f__Comamonadaceae;Other	0	0	0	3.93964e-05	0	0		0	0		0	0	0	0	0	0	0	0
k__Bacteria;p__Proteobacteria;c__Betaproteobacteria;o__Burkholderiales;f__Comamonadaceae;g__	0	0	0	1.12561e-05	0	0		0	0		0	0	0	0	0	0	0	0
k__Bacteria;p__Proteobacteria;c__Betaproteobacteria;o__Burkholderiales;f__Comamonadaceae;g__Comamonas	0	0	0	0.000793557	0	0		0	0		0	0	6.95643e-05	0	0	0	0	0
k__Bacteria;p__Proteobacteria;c__Betaproteobacteria;o__Burkholderiales;f__Comamonadaceae;g__Delftia	3.03632e-05	0	0	0	0	0		0	8.22984e-06		0	0	0	0	0	0	1.27215e-05	0
k__Bacteria;p__Proteobacteria;c__Betaproteobacteria;o__Burkholderiales;f__Oxalobacteraceae;g__	6.07264e-06	1.29094e-05	0	0.000101305	0	0		0	0		0	0	0	0	1.42398e-05	0	0	0
k__Bacteria;p__Proteobacteria;c__Betaproteobacteria;o__Burkholderiales;f__Oxalobacteraceae;g__Oxalobacter	0	3.87282e-05	0	3.93964e-05	0	0		0	0.000164597		0	0	0	0	0.000448555	0	0	0
k__Bacteria;p__Proteobacteria;c__Betaproteobacteria;o__Burkholderiales;f__Oxalobacteraceae;g__Ralstonia	0	6.45469e-06	0	0	0	1.26441e-05		0	0		0	0	0	5.7861e-06	0	0	6.36076e-06	1.41393e-05
k__Bacteria;p__Proteobacteria;c__Betaproteobacteria;o__Neisseriales;f__Neisseriaceae;g__Neisseria	6.07264e-06	0	0	5.62806e-06	0	6.32203e-06		5.31533e-06	0		7.36871e-06	0	0	0	0	0	0	0
k__Bacteria;p__Proteobacteria;c__Betaproteobacteria;o__Rhodocyclales;f__Rhodocyclaceae;g__	0	0	0	1.12561e-05	0	0		0	0		0	0	0	0	0	0	0	0
k__Bacteria;p__Proteobacteria;c__Betaproteobacteria;o__Rhodocyclales;f__Rhodocyclaceae;g__Hydrogenophilus	6.07264e-06	6.45469e-06	7.42418e-06	0	0	0		0	0		0	0	0	0	0	0	0	0
k__Bacteria;p__Proteobacteria;c__Deltaproteobacteria;o__Desulfovibrionales;f__Desulfovibrionaceae;g__	6.07264e-06	0	0	0.000731648	0	0		0	0		0	0	0.000777856	0	0	0.00367572	0	0
k__Bacteria;p__Proteobacteria;c__Deltaproteobacteria;o__Desulfovibrionales;f__Desulfovibrionaceae;g__Bilophila	0.00506458	0.000929476	0.000193029	0.00233002	0.000109163	0		0.000249821	0.000123448		7.36871e-06	3.57523e-05	0.000841096	0.000601754	0.00239941	4.96719e-06	3.18038e-05	0
k__Bacteria;p__Proteobacteria;c__Deltaproteobacteria;o__Desulfovibrionales;f__Desulfovibrionaceae;g__Desulfovibrio	0	0	0	6.19087e-05	0	0		0	0		0	0	1.26481e-05	0	0	0	0	0
k__Bacteria;p__Proteobacteria;c__Epsilonproteobacteria;o__Campylobacterales;f__Campylobacteraceae;g__Campylobacter	3.64358e-05	2.58188e-05	0	0	0	0		2.12613e-05	0		0	0	0	2.89305e-05	5.69594e-05	0	6.36076e-06	0
k__Bacteria;p__Proteobacteria;c__Gammaproteobacteria;Other;Other;Other	0	0	0	0	0	0		0	0		2.94748e-05	0	0	0	2.13598e-05	0	0	0
k__Bacteria;p__Proteobacteria;c__Gammaproteobacteria;o__Enterobacteriales;f__Enterobacteriaceae;Other	0	4.51829e-05	7.42418e-06	2.81403e-05	0	0.000132763		0.000223244	0		0.000125268	9.29561e-05	6.32403e-06	7.52193e-05	0.000185118	0.00019372	6.36076e-06	7.06964e-06
k__Bacteria;p__Proteobacteria;c__Gammaproteobacteria;o__Enterobacteriales;f__Enterobacteriaceae;g__	0.000212542	0.0202613	0.000311816	0.00500335	0.000241307	0.0619812		0.0571132	0.000106988		0.00667605	0.119756	0.00436991	0.0338198	0.0174367	0.0441583	0.000457974	0.00248144
k__Bacteria;p__Proteobacteria;c__Gammaproteobacteria;o__Enterobacteriales;f__Enterobacteriaceae;g__Citrobacter	6.07264e-06	0.000271097	0	0	2.8727e-05	1.89661e-05		0	1.64597e-05		0.000729502	0.00015731	0	0	0.0114061	4.96719e-06	1.90823e-05	0
k__Bacteria;p__Proteobacteria;c__Gammaproteobacteria;o__Enterobacteriales;f__Enterobacteriaceae;g__Enterobacter	0	0	0	0	0	0		5.31533e-06	0		7.36871e-06	1.43009e-05	0	0	4.27195e-05	4.96719e-06	6.36076e-06	0
k__Bacteria;p__Proteobacteria;c__Gammaproteobacteria;o__Enterobacteriales;f__Enterobacteriaceae;g__Escherichia	0	6.45469e-05	0	1.68842e-05	0	0.000139085		0.000170091	0		1.47374e-05	0.000371824	1.89721e-05	7.52193e-05	7.11992e-05	0.000104311	0	0
k__Bacteria;p__Proteobacteria;c__Gammaproteobacteria;o__Enterobacteriales;f__Enterobacteriaceae;g__Klebsiella	0	0.00020655	0	0	5.74541e-06	1.89661e-05		0	0.000279815		0.000132637	0.000193063	0	0	0.00671409	0	0.000146297	7.06964e-06
k__Bacteria;p__Proteobacteria;c__Gammaproteobacteria;o__Enterobacteriales;f__Enterobacteriaceae;g__Proteus	0	0	0	0	0	0		0	0		0	0	0	1.15722e-05	7.11992e-06	0	0	0
k__Bacteria;p__Proteobacteria;c__Gammaproteobacteria;o__Enterobacteriales;f__Enterobacteriaceae;g__Providencia	0	0	0	0	0	6.32203e-06		0	8.22984e-06		0	0	0	0	0	0	0	0
k__Bacteria;p__Proteobacteria;c__Gammaproteobacteria;o__Enterobacteriales;f__Enterobacteriaceae;g__Salmonella	0	0	0	0	0	6.32203e-06		0	0		0	0	0	5.7861e-06	7.11992e-06	4.96719e-06	0	0
k__Bacteria;p__Proteobacteria;c__Gammaproteobacteria;o__Enterobacteriales;f__Enterobacteriaceae;g__Trabulsiella	0	6.45469e-06	0	0	0	0		5.31533e-06	8.22984e-06		1.47374e-05	0	1.26481e-05	0	4.98394e-05	0	6.36076e-06	0
k__Bacteria;p__Proteobacteria;c__Gammaproteobacteria;o__Pasteurellales;f__Pasteurellaceae;Other	0	5.80923e-05	0	0	0	0		0	0		2.94748e-05	0	0	0	0	0	0	0
k__Bacteria;p__Proteobacteria;c__Gammaproteobacteria;o__Pasteurellales;f__Pasteurellaceae;g__Actinobacillus	0	6.45469e-06	0	0	0	0		0	0		1.47374e-05	0	0	0	0	0	0	0
k__Bacteria;p__Proteobacteria;c__Gammaproteobacteria;o__Pasteurellales;f__Pasteurellaceae;g__Aggregatibacter	1.21453e-05	1.93641e-05	0	0	0	0		0	0		7.36871e-06	0	0	0	2.13598e-05	0	0	0
k__Bacteria;p__Proteobacteria;c__Gammaproteobacteria;o__Pasteurellales;f__Pasteurellaceae;g__Haemophilus	0.00032185	0.00442792	0.000289543	5.62806e-05	0.000459633	1.26441e-05		0.000520903	3.29194e-05		0.00133374	0.000407577	0.00252329	5.7861e-05	0.000163758	0.000854357	0	0.000176741
k__Bacteria;p__Proteobacteria;c__Gammaproteobacteria;o__Pseudomonadales;f__Moraxellaceae;g__Acinetobacter	1.21453e-05	0	0	0	5.74541e-06	1.26441e-05		0	1.64597e-05		0	0	0	0	0	4.96719e-06	0.000127215	0
k__Bacteria;p__Proteobacteria;c__Gammaproteobacteria;o__Pseudomonadales;f__Pseudomonadaceae;Other	0	0	0	0	5.17087e-05	0		0	0		0	0	0	0	0	0	0	0
k__Bacteria;p__Proteobacteria;c__Gammaproteobacteria;o__Pseudomonadales;f__Pseudomonadaceae;g__	0	0	7.42418e-06	0	3.44725e-05	6.32203e-06		0	1.64597e-05		7.36871e-06	0	0	5.7861e-06	0	0	1.27215e-05	1.41393e-05
k__Bacteria;p__Proteobacteria;c__Gammaproteobacteria;o__Pseudomonadales;f__Pseudomonadaceae;g__Pseudomonas	0	0	1.48484e-05	0	0.0100947	1.26441e-05		0	8.22984e-06		0	0	6.32403e-06	0	0	1.49016e-05	1.27215e-05	7.06964e-06
k__Bacteria;p__Proteobacteria;c__Gammaproteobacteria;o__Xanthomonadales;f__Xanthomonadaceae;g__	0	0	0	0	0	6.32203e-06		0	0		0	0	0	0	0	0	6.36076e-06	0
k__Bacteria;p__Proteobacteria;c__Gammaproteobacteria;o__Xanthomonadales;f__Xanthomonadaceae;g__Thermomonas	0	0	0	0	0	0		0	8.22984e-06		0	0	0	0	0	4.96719e-06	0	7.06964e-06
k__Bacteria;p__Synergistetes;c__Synergistia;o__Synergistales;f__Dethiosulfovibrionaceae;g__Pyramidobacter	6.07264e-06	0	0	0.000754161	0	0		0	0		0	0	0	0	4.98394e-05	0	0	0
k__Bacteria;p__Synergistetes;c__Synergistia;o__Synergistales;f__Synergistaceae;Other	0	0	0	0	0	0		0	0		0	0	0	0	0	2.4836e-05	0	0
k__Bacteria;p__TM7;c__TM7-3;o__;f__;g__	0	5.16376e-05	0	5.62806e-06	0	6.32203e-06		1.06307e-05	0		0	0	6.32403e-06	1.73583e-05	3.55996e-05	4.96719e-06	0	0
k__Bacteria;p__TM7;c__TM7-3;o__CW040;f__;g__	0	6.45469e-06	0	0	0	0		0	0		0	0	0	5.7861e-06	3.55996e-05	4.96719e-06	0	0
k__Bacteria;p__Tenericutes;c__Mollicutes;o__Anaeroplasmatales;f__Anaeroplasmataceae;g__	0	0	0.000712721	0	0	0		0	0		0	0	0	0	0	0	0	0
k__Bacteria;p__Tenericutes;c__Mollicutes;o__RF39;f__;g__	6.07264e-06	0	0.000415754	0.000360196	0	0		0	0		0	0	0	0	0.000498394	0	0	0
k__Bacteria;p__Verrucomicrobia;c__Opitutae;o__[Cerasicoccales];f__[Cerasicoccaceae];g__	0	0	0	0	0	0		0	0		0	0	0	0	0	9.43766e-05	0	0
k__Bacteria;p__Verrucomicrobia;c__Verrucomicrobiae;o__Verrucomicrobiales;f__Verrucomicrobiaceae;g__Akkermansia	0	7.74563e-05	8.1666e-05	0.00159837	0	0.000676457		0	0		0	7.15047e-06	0	0.000526535	0	0	0	0
Fusobacterium-to-Bifidobacterium	0	0	0	0.00155763	0	0.5		0.0480349	0.4		0	0	S	0.00127681	0	0	0	0
